# Supplementary material for: Morphological and molecular characteristics of a Trypanosoma sp. from triatomines (Triatoma rubrofasciata) in China
Source: Parasit Vectors. 2024 May 10;17:214. doi: 10.1186/s13071-024-06274-w (PMC11088070; doi:10.1186/s13071-024-06274-w)
Supplement: Supplementary file 1 — Additional file 1: Video S1. The moving of Trypanosoma sp. in T. rubrofasciata faeces from Guangxi. Video S2. The moving of Trypanosoma sp. in blood of infected mice. Table S1. The trypanosomes sequences information that downloaded from NCBI and used in the phylogenetic analysis. [file 13071_2024_6274_MOESM1_ESM.zip]

Archive with 3 entries (3 files):
- Supplementary video S1.mp4
- supplementary Video s2.mp4
- supplemently table s1.xlsx
