# Supplementary material for: Morphological and molecular characteristics of a Trypanosoma sp. from triatomines (Triatoma rubrofasciata) in China
Source: Parasit Vectors. 2024 May 10;17:214. doi: 10.1186/s13071-024-06274-w (PMC11088070; doi:10.1186/s13071-024-06274-w)
Supplement: Supplementary file 1 — Additional file 1: Video S1. The moving of Trypanosoma sp. in T. rubrofasciata faeces from Guangxi. Video S2. The moving of Trypanosoma sp. in blood of infected mice. Table S1. The trypanosomes sequences information that downloaded from NCBI and used in the phylogenetic analysis. [file 13071_2024_6274_MOESM1_ESM.zip › supplemently table s1.xlsx]

## Sheet: Sheet1
Species	Strain/isolate	Host	Country	18S rRNA	gGAPDH	HSP70
T. conorhini	TCC1452	rat - Rattus rattus	Brazil	MF144891	MF144730	MF144908
	USP	rat - Rattus rattus	Brazil	AJ012411	AJ620267	_
	Tco025E_06706	Rattus rattus"	Brazil	XR_003828665	_	_
	TCC2156	Triatoma rubrofasciata	USA: Hawaii	MF144892	MF144731	MF144909
T. cruzi	TryCC344	bat - Carollia perspicillata	Brazil	FJ001664	GQ140360	——
	TryCC844	human - Homo sapiens	Brazil	_	GQ140355	_
	TryCC793	bat - Myotis levis	Brazil	FJ900241	GQ140358	——
	P63 cl1	——	Paraguay	——	——	KC960000
	CL Brener	Triatoma infestans	Brazil	——	——	MF144928
	MN cl2		Chile	——	——	KC959998
	M1909	marinkellei	Venezuela	——	——	KC960011
	TryCC507	bat - Carollia perspicillata	Brazil	FJ900240	GQ140352	——
	G	marsupial - Didelphis marsupialis	Brazil	AF239981	GQ140351
	isolate B7	Phyllostomum discolor	Brazil	AJ009150	AJ620270	MF144922
T.dionisii	CBT63	Carollia perspicillata	Brazil	KF557746	KF557737	——
	CBT 64	Carollia perspicillata	Brazil	KF557747	KF557738	——
	CBT 59	Lophostoma brasiliense	Brazil	KF557745	KF557736	——
	CBT 58	Sturnira lilium	Brazil	KF557744	KF557735	——
	TryCC211	bat - Eptesicus brasiliensis	Brazil	FJ001666	GQ140362	MF144917
	TryCC495	bat - Carollia perspicillata	Brazil	FJ001667	GQ140363	MF144918
T. erneyi	TCC1293	bat - Tadarida sp.	Mozambique (CH)	JN040987	JN040964
	TCC1946	bat - Mopys condylurus	Mozambique (CH)	JN040989	JN040969
T. lewisi	L32	rat - Rattus rattus	England	AJ009156	AJ620272
	isolate WC365	rat	China	KP098535	——	——
	IN28	Rattus omanicus	Indonesia	_	LC369597	_
	isolate Molteno B3	rat	England	AJ009156	——	——
	TCC034	Rattus rattus	Brazil	——	——	MF144935
	TryCC 1148	Rattus norvegicus	Brazil	GU252215	——	——
	TryCC 44	Rattus rattus	Brazil	GU252213	——	——
T. livingstonei	TCC1271	bat - Rhinolophus landeri	Mozambique (CH)	KF192980	KF192959	——
	TCC1270	Rhinolophus lander	Mozambique	KF192979	KF192958	MF144930
	TCC1948	Rhinolophus landeri	Mozambique	KF192989	KF192967	——
	TCC1902	Rhinolophus landeri	Mozambique	KF192985	KF192963	——
	TCC1953	Hipposideros caffer	Mozambique	KF192984	KF192969	——
T. rangeli	226	——	Colombia	——	——	KC960010
	Sjm30	——	Bolivia	——	——	KC960009
	R1271	——	Colombia	——	——	KC960008
	B28P1A06P1C1	——	Venezuela	——	——	KC960006
	palma-2	Rhodnius prolixus	Venezuela	AY491741	MF144724	_
	TCC1719	Artibeus planirostris	Brazil	——	KT368802	_
	SC-58	Panstrongylus megistus	Brazil	——	KT368804	MF144902
	isolate legeri	Tamandua tetradactyla	Brazil	_	MF144725	_
	TCC261	Homo sapiens	Brazil	——	KT368807	——
	PG	Homo sapiens	Panama	AJ012416	KT368805	MF144901
	TryCC643	bat - Platyrrhinus lineatus	Brazil	FJ900242	GQ140364	——
	TCC900	Rhodnius pictipes	Brazil	KT368799	KT368803	——
	TCC2537	Artibeus lituratus	Colombia	MF157409	MF157407	——
	TCC2538	Artibeus lituratus	Colombia	MF157410	MF157408	——
	AM80	human - Homo sapiens	Brazil	AY491766	JN040973	MF144900
T. vespertilionis	P14	bat - Pipistrellus pipistrellus	England	AJ009166	AJ620283	MF144903
	G2 isolate TCC2103	Cacodmus sp	Guinea-Bissau	MF144890	MF144729	MF144906
	G1 isolate TCC2099	Scotophilus sp	Guinea-Bissau	MF144889	MF144728	MF144905
	isolate EU	Nyctalus noctula	Switzerland	——	MN969662	——
	G1 isolate TCC2045	Scotophilus sp	Guinea-Bissau	MF144887	MF144726	MF144904
T. noyesi	AB-2016a isolate TF1261	tabanid flies	——	KX008317	——	——
	AB-2016a isolate TF2170	tabanid flies	——	KX008319	——	——
	AB-2016a isolate TF3382	tabanid flies	——	KX008320	——	——
	H25					MF144934
Trypanosoma sp.	isolate NanDoum1	Nandinia binotata	Cameroon	_	FM164793	MF144910
	isolate HochNdil	Cercopithecus nictitans	Cameroon	_	FM164794	MF144911
	TCC2063	Scotophilus sp	Guinea-Bissau	MF144735	MF144897	MF144914
	TCC2062	Scotophilus sp	Guinea-Bissau	MF144896	MF144734	MF144913
	TCC2041	Scotophilus sp	Guinea-Bissau	MF144893	MF144732	MF144912
	1 EA-2008	Nandinia binotata	Cameroon	FM202492	_	_
	2 EA-2008	Cercopithecus nictitans	Cameroon	FM202493	_	_
T. borreli	Pg-JH	——	——	L14840	——	——
T. grayi	isolate ANR4	Glossina morsitans morsitans	England	AJ005278	AJ620257
T. wauwau	isolate TCC1878	Pteronotus gymnonotus	Brazil	KT030835	KT030806	——
T. theileri	TM35_000071910	Bos taurus	United Kingdom	_	XM_029023637	_
T. erneyi	TCC1936	Mops condylurus	Mozambique	JN040992	JN040968	MF144919
